# Supplementary material for: Pan-Plastome of Greater Yam (Dioscorea alata) in China: Intraspecific Genetic Variation, Comparative Genomics, and Phylogenetic Analyses
Source: Int J Mol Sci. 2023 Feb 7;24(4):3341. doi: 10.3390/ijms24043341 (PMC9968032; doi:10.3390/ijms24043341)
Supplement: Supplementary file 1 [file ijms-24-03341-s001.zip]

Archive with 1 entries (1 files):
- ijms-2149491-supplementary.xlsx
