# Supplementary material for: Pan-Plastome of Greater Yam (Dioscorea alata) in China: Intraspecific Genetic Variation, Comparative Genomics, and Phylogenetic Analyses
Source: Int J Mol Sci. 2023 Feb 7;24(4):3341. doi: 10.3390/ijms24043341 (PMC9968032; doi:10.3390/ijms24043341)
Supplement: Supplementary file 1 [file ijms-24-03341-s001.zip › ijms-2149491-supplementary.xlsx]

## Sheet: Table S1
Table S1. Gene composition in pan-plastome of Dioscorea alata
Category of genes	Group of genes	Name of gene
RNA genes	Ribosomal RNAs	rrn16 (×2), rrn23 (×2), rrn4.5 (×2), rrn5 (×2)
	Transfer RNAs	trnK-UUUa, trnQ-UUG, trnS-GCU, trnG-UCCa, trnR-UCU, trnC-GCA, trnD-GUC, trnY-GUA, trnE-UUC, trnT-GGU, trnS-UGA, trnG-GCC, trnfM-CAU, trnS-GGA, trnT-UGU, trnL-UAAa, trnF-GAA, trnV-UACa, trnM-CAU, trnW-CCA, trnP-UGG, trnH-GUG (×2), trnI-CAU (×2), trnL-CAA (×2), trnV-GAC (×2), trnI-GAUa (×2), trnA-UGCa (×2), trnR-ACG (×2), trnN-GUU (×2), trnL-UAG
Photosynthesis related genes	Rubisco	rbcL
	Photosystem I	psaB, psaA, psaI, psaJ, psaC
	Assembly/stability of photosystem I	ycf3b, ycf4
	Photosystem II	psbA, psbK, psbI, psbM, psbD, psbC, psbZ, psbJ, psbL, psbF, psbE, psbB, psbT, psbN, psbH
	ATP synthase	atpA, atpFa, atpH, atpI, atpE, atpB
	Cytochrome b/f complex	petN, petA, petL, petG, petBa, petDa
	Cytochrome c synthesis	ccsA
	NADH dehydrogenease	ndhJ, ndhK, ndhC, ndhBa (×2), ndhH, ndhAa, ndhI, ndhG, ndhE, ndhD, ndhF
Transcription and translation related genes	Transcription	rpoC2, rpoC1a, rpoB, rpoA
	Ribosomal proteins (large units)	rpl33, rpl20, rpl36, rpl14, rpl16a, rpl22, rpl2a (×2), rpl23 (×2), rpl32
	Ribosomal proteins (small units)	rps2, rps14, rps4, rps18, rps12b (×2), rps11, rps8, rps3, rps19, rps7 (×2), rps15
	Translation initiation factor	infA
Other genes	RNA processing	matK
	Fatty acid synthesis	accD
	Caseinolytic protease proteolytic subunit	clpPb
	Carbon metabolism	cemA
Genes of unknown function	Conserved reading frame	ycf2 (×2), ycf15 (×2), ycf1
a indicates the genes containing a single intron; b indicates the genes containing two introns; (×2) indicates genes duplicated in the IR regions.

## Sheet: Table S2
Table S2. Nucleotide sequence variations and haplotypes of plastome sequences in Dioscorea alata
Haplotype	mutations and positions
	3597	4349	4839	5135	5990	6269	7501	7504	7505	7507	8630	13433	14540	14574	22469	22506	25778	27260	28302	34391	34437	36660	39974	41979	42095	43991	45302	46324	48257	48458	49168	49946	51152	51724	53532	56323	58588	58675	59261	61610	63319	64049	75529	77233	78065	78086	78092	81749	82820
I	A	T	A	A	A	A	C	A	G	A	A	A	G	A	A	C	G	C	A	A	C	T	A	A	C	T	G	T	C	G	G	C	A	T	G	C	G	T	G	C	A	T	C	G	C	C	T	T	T
II	A	T	A	A	A	A	C	A	G	A	A	A	G	A	A	C	G	C	A	A	C	T	A	A	C	T	G	T	C	G	G	C	A	T	G	C	G	T	G	C	A	T	C	G	C	C	T	T	T
III	G	T	A	A	A	A	C	A	G	A	A	A	T	A	A	C	G	C	A	A	C	G	A	A	C	T	A	T	C	G	G	C	A	T	G	C	G	T	G	C	A	T	C	G	C	C	T	C	T
IV	A	C	G	C	G	G	T	G	A	T	G	G	T	G	G	A	A	A	G	G	T	G	G	T	T	G	G	G	T	A	A	G	C	C	A	T	A	C	A	T	C	C	T	A	T	T	C	C	C
;
[truncated: 20 more columns]

## Sheet: Table S3
Table S3. Plastome-derived SSRs in four whole plastome haplotypes (Haps I–IV) of Dioscorea alata and another five Enantiophyllum species
Type	A								T						AT	GA	TA				TC	AGA	ATA		TAA	TAT		TCT	TTA	TTC	AAAG	AATG	AGAT	TATT	TTTA	AAATA	ATAAA	ATAGA	ATATA	TATAT	TATTT		TCTTA	TCTTG
Length	10	11	12	13	14	15	16	17	10	11	12	13	14	15	10	10	10	12	14	18	10	12	12	15	18	15	18	12	12	12	12	12	12	12	12	12	15	15	15	15	15	20	15	15
Hap I	10	7	2		2				10	7		1	1		4	1	2	2	1		2	2		1		1		1	2	1		1	1	1	1		1		1		1			1
Hap II	10	7	2		2				10	7		1	1		4	1	2	2	1		2	2		1		1		1	2	1		1	1	1	1		1		1		1			1
Hap III	10	7	2		2				9	7		1	1		4	1	2	2	1		2	2		1		1		1	2	1		1	1	1	1		1		1		1			1
Hap IV	8	4	2	2	1				9	6	2			1	4	1	2	2	1		2	2		1		1		1	2	1		1	1	1	1		1		1		1			1
D. brevipetiolata	11	3	1		1	1			11	9			1		3	1	4	2			2	2	1	1		1		1	1	1	1	1	1	1	1		1		1			1	1	1
D. cirrhosa	11	4	2		1			1	9	4	2				4	1	3	3			2	2		1		1		1	1	2		1	1	1	1	1			1		1			1
D. glabra	9	7	1		2				9	6	1				3	1	4	1			2	2		1		1		1	1	1		1	1	1	1		1	1	1		1			1
D. japonica	10	5	1	1	1		1		8	6	1	2		1	5	1	1	3	1		2	2		1	1	1	1	1	1	2		1	1	1	1	1			1	1	1			1
D. polystachya	10	4	2		1		1		9	6	1	2		1	4	1	1	3		1	2	2		1	1	1	1	1	1	2		1	1	1	1	1			1	1	1			1
